# Supplementary material for: Replacing Animal-Based Proteins with Plant-Based Proteins Changes the Composition of a Whole Nordic Diet—A Randomised Clinical Trial in Healthy Finnish Adults
Source: Nutrients. 2020 Mar 28;12(4):943. doi: 10.3390/nu12040943 (PMC7231027; doi:10.3390/nu12040943)
Supplement: Supplementary file 1 [file nutrients-12-00943-s001.zip]

Archive with 3 entries (3 files):
- Supplements_Pajari/Supplementary Table 1.docx
- Supplements_Pajari/Supplementary Table 2.docx
- Supplements_Pajari/Supplementary Table 3.docx
